# Supplementary material for: Phenotypic screening of seed retention and histological analysis of the abscission zone in Festuca pratensis and Lolium perenne
Source: BMC Plant Biol. 2024 Jun 18;24:577. doi: 10.1186/s12870-024-05231-0 (PMC11184695; doi:10.1186/s12870-024-05231-0)
Supplement: Supplementary file 1 — Supplementary Material 1 [file 12870_2024_5231_MOESM1_ESM.xlsx]

## Sheet: Read Me
Additional File 1: Table with additional information about the used accessions of Festuca pratensis and Lolium perenne with values for traits measured in 2018
Accession	Accession name in gene bank or variety name
Country of Origin	Three letter country code (ISO 3166-3) for origin of accession
Biostatus	Biological status of accession
	100	Wild
	110	Natural
	120	Semi-natural/wild
	130	Semi-natural/sown
	300	Landrace
	400	Breeding or research material
	500	Advanced/improved cultivar
Genebank/breeder	Institute code of gene bank which preserves the accession or breeder's name of variety
Number of evaluated plants [n]	Number of plants that were used for final analysis
Seed retention field [%] mean	Mean value of seed retention in the field in %
Seed retention field [%] SD	Standard deviation of seed retention in the field in %
Yield per spike [g]	Calculated total seed yield per spike in g based on spikes used for evaluation of seed retention
Rust [1-9]	Scoring of rust infestation from 1=no rust to 9=highest infestation on 15 June 2018
Biomass [1-9]	Scoring of biomass from 1=lowest biomass to 9=highest biomass on 8 May 2018
Plant vigour after winter [1-9]	Scoring of plant vigour after winter from 1=lowest vigour to 9=highest vigour on 20 March 2018
Heading [days]	Days after 1st of April on which more than one third of plants showed spikes

## Sheet: Festuca pratensis
Accession	Country of Origin	Biostatus	Genebank/breeder	Number of evaluated plants [n]	Seed retention field [%] mean	Seed retention field [%] SD	Yield per spike [g]	Rust [1-9]	Biomass [1-9]	Plant vigour after winter [1-9]	Heading [days]
GR 1440	CSK	100	DEU271	9	32.4759	16.0594	0.689542	2.5	6	5	43.5
GR 2071	CSK	100	DEU271	8	55.7874	18.4529	0.645739	2.5	5.5	4.5	43
GR 2072	CSK	100	DEU271	10	35.9974	13.5772	0.6959	5	6	4	42
GR 2073	CSK	100	DEU271	10	30.9543	13.1576	0.692812	4	6	5	42.5
GR 2075	CSK	100	DEU271	10	29.1283	13.0203	0.597487	2.5	6.5	5.5	43
GR 2076	CSK	100	DEU271	8	27.3324	14.8818	0.498685	3	6	5	41.5
GR 2089	CSK	100	DEU271	10	34.9928	20.0239	0.668005	3.5	5.5	4	43
GR 2095	CSK	100	DEU271	10	35.6349	14.532	0.596527	3	5.5	5	44
GR 2087	CZE	100	DEU271	10	32.0149	10.6976	0.689428	3.5	6	4.5	42
GR 2093	CZE	100	DEU271	10	34.7091	25.9106	0.5246	4.5	6	5	41.5
GR 2014	DDR		DEU271	10	45.4549	25.6923	0.6902	4.5	7	6	41.5
GR 10017	DEU	100	DEU271	10	21.3448	9.33519	0.5741	4	6.5	5	42
GR 10024	DEU	100	DEU271	10	24.3857	8.85018	0.5108	4.5	5.5	5	42.5
GR 10063	DEU	100	DEU271	10	20.0286	12.4053	0.588384	4.5	6	4	41.5
GR 10090	DEU	100	DEU271	8	33.5032	18.9331	0.704994	2.5	6	3.5	41
GR 10214	DEU	100	DEU271	10	27.1336	15.1289	0.610753	3.5	6	4.5	44.5
GR 1770	DEU	100	DEU271	10	16.698	9.27999	0.643464	4	6	4.5	42.5
GR 1781	DEU	100	DEU271	10	40.7117	20.7452	0.6113	2.5	5	4.5	47.5
GR 1782	DEU	100	DEU271	10	46.4672	18.9784	0.5326	2	6	5.5	47
GR 1795	DEU	100	DEU271	9	15.1002	15.3953	0.6854	3	5	5	43
GR 1817	DEU	100	DEU271	8	41.553	19.1458	0.536427	3	4	4.5	49.5
GR 1819	DEU	100	DEU271	9	21.9717	5.97695	0.5807	4.5	5.5	5	42.5
GR 1821	DEU	100	DEU271	10	25.6497	10.627	0.569522	3	5	3.5	43.5
GR 1828	DEU	100	DEU271	10	20.3045	11.776	0.727939	2.5	7	6.5	42.5
GR 1829	DEU	100	DEU271	10	30.292	18.7995	0.527368	4.5	5	4	43
GR 1830	DEU	100	DEU271	10	29.8424	11.6381	0.674155	2.5	6	5	42.5
GR 1831	DEU	100	DEU271	10	23.9071	8.97643	0.584375	3	6	5	42.5
GR 1832	DEU		DEU271	10	19.3902	13.9686	0.556518	3.5	5	4	42.5
GR 1834	DEU	100	DEU271	9	29.9603	16.662	0.696751	2	5	5	47.5
GR 1835	DEU	100	DEU271	10	13.2199	6.9899	0.512025	2.5	5.5	5	42.5
GR 2039	DEU	100	DEU271	10	41.0938	11.8458	0.494755	5	5.5	5.5	40.5
GR 2041	DEU		DEU271	8	24.1649	7.35538	0.558544	4	5.5	5.5	42
GR 2044	DEU	100	DEU271	10	34.2504	14.298	0.514378	2	6	4.5	42
GR 2045	DEU	100	DEU271	9	32.6531	16.767	0.659645	3	8.5	6.5	40.5
GR 2046	DEU	100	DEU271	9	25.093	7.23757	0.696719	3	6.5	5	42.5
GR 2050	DEU	100	DEU271	10	57.0739	17.9052	0.681294	3.5	7	5	41
GR 2054	DEU	100	DEU271	10	26.5126	13.7949	0.585629	3.5	7.5	5.5	40.5
GR 2057	DEU	100	DEU271	10	37.8981	18.6955	0.577345	3	7.5	5.5	40.5
GR 2058	DEU	100	DEU271	10	49.2348	16.5873	0.613	4	6.5	5	41.5
GR 2059	DEU	100	DEU271	10	31.4797	15.5591	0.595216	4.5	5.5	5	43
GR 2062	DEU	100	DEU271	10	40.7032	13.2281	0.732503	3	6.5	5	41.5
GR 2063	DEU	100	DEU271	10	40.5371	20.0455	0.5832	2.5	6	5.5	41.5
GR 2064	DEU	100	DEU271	10	26.9768	9.7241	0.732278	3	6.5	5.5	41.5
GR 2065	DEU	100	DEU271	9	39.9428	13.8345	0.799705	2.5	7	6	42
GR 2068	DEU	100	DEU271	9	24.0772	10.1016	0.6348	3.5	6	6	43.5
GR 2074	DEU	100	DEU271	10	43.4401	13.7391	0.568527	2.5	7	5	42.5
GR 2077	DEU	100	DEU271	8	28.7883	7.83248	0.729733	2.5	6.5	5	42.5
GR 2086	DEU	100	DEU271	10	34.8909	12.4566	0.706809	3	7.5	5.5	41.5
GR 2107	DEU	100	DEU271	10	35.2483	17.5273	0.7286	2.5	6	4.5	43
GR 2109	DEU	100	DEU271	10	30.3531	16.0716	0.7268	3	4.5	3.5	42.5
GR 2110	DEU	100	DEU271	10	28.7697	14.1714	0.554227	3	5	4.5	44
GR 2113	DEU	100	DEU271	10	28.3221	16.2025	0.668778	3.5	7.5	7	42.5
GR 2117	DEU	100	DEU271	10	48.3862	16.5402	0.695019	3	6.5	5	43
GR 2124	DEU	100	DEU271	10	35.7136	19.3504	0.670133	4.5	7.5	6.5	43
GR 5153	DEU	100	DEU271	9	45.4417	21.9064	0.706128	2.5	5	4.5	45
GR 5155	DEU	100	DEU271	10	29.8613	10.2843	0.549155	3	6.5	6	42.5
GR 5160	DEU	100	DEU271	10	18.6453	10.8232	0.521422	3	5.5	5	43.5
GR 5163	DEU	100	DEU271	9	27.7261	14.2736	0.512875	3	5	5	42.5
GR 5165	DEU	100	DEU271	9	46.083	22.2378	0.7196	3.5	7.5	6	42.5
GR 5171	DEU	100	DEU271	10	41.588	11.2713	0.410297	2.5	5	4.5	45
GR 5172	DEU	100	DEU271	10	23.8965	14.3623	0.686843	4.5	6.5	6.5	42.5
GR 5174	DEU	100	DEU271	8	53.4629	21.833	0.707331	3.5	6.5	6.5	42.5
GR 5175	DEU	100	DEU271	10	18.4424	13.154	0.572591	4	6	6	43
GR 5176	DEU	100	DEU271	10	57.0581	13.7222	0.767064	2	5	4.5	57
GR 5177	DEU	100	DEU271	9	43.503	4.01289	0.662423	3	7	6	42.5
GR 5178	DEU	100	DEU271	10	42.6426	10.7758	0.504168	2	5.5	5.5	47.5
GR 5182	DEU	100	DEU271	10	20.6422	8.90672	0.645389	2.5	6	5	43
GR 5183	DEU	100	DEU271	10	34.664	14.8415	0.698719	3	5.5	3.5	43.5
GR 5185	DEU	100	DEU271	10	41.3944	18.219	0.607964	2.5	4.5	3	43
GR 5187	DEU	100	DEU271	9	30.7999	10.5971	0.752567	3	4.5	3	43
GR 5188	DEU	100	DEU271	10	32.1472	13.1939	0.650167	3.5	7	6	42.5
GR 5189	DEU	100	DEU271	10	31.5158	14.8236	0.6634	3	6.5	5.5	41
GR 5195	DEU	100	DEU271	10	18.0415	4.51818	0.643733	3	5	3.5	45.5
GR 5196	DEU	100	DEU271	10	28.1466	15.2613	0.730195	2.5	5	4.5	43.5
GR 5197	DEU	100	DEU271	10	21.776	11.1705	0.813945	3	5	4	47
GR 5201	DEU	100	DEU271	10	48.417	16.3476	0.496095	3.5	5.5	5	43
GR 5204	DEU	100	DEU271	10	28.7415	11.0149	0.729113	3	6.5	5	41.5
GR 5205	DEU	100	DEU271	10	23.2066	9.79443	0.715318	4	5.5	4.5	42
GR 5474	DEU	100	DEU271	10	26.0609	17.4576	0.55385	2.5	5	3.5	42
GR 6064	DEU	130	DEU271	10	32.4547	10.885	0.673214	3	5.5	5	43.5
GR 6065	DEU	130	DEU271	10	40.0212	22.0604	0.702292	3	6	5	42
GR 6066	DEU	130	DEU271	10	31.6743	16.9578	0.539782	3	6	5	44.5
GR 6068	DEU	130	DEU271	10	55.5831	15.1535	0.548374	2.5	5	4.5	53
GR 6069	DEU	130	DEU271	9	40.0586	21.5466	0.63305	2.5	7	6	42.5
GR 6070	DEU	130	DEU271	10	41.0403	20.9331	0.677811	3.5	7	7	41
GR 6071	DEU	130	DEU271	9	24.3061	7.24874	0.593773	3.5	5.5	5	43.5
GR 6072	DEU	130	DEU271	10	42.8201	9.08849	0.588173	2.5	5	4	46.5
GR 6073	DEU	130	DEU271	10	36.9514	20.5026	0.582496	3	6	5.5	42.5
GR 6074	DEU	130	DEU271	9	29.485	19.4296	0.812745	3	7.5	6	41.5
GR 6075	DEU	130	DEU271	9	30.9998	9.2955	0.716019	3	6	5.5	45
GR 6077	DEU	130	DEU271	10	44.0333	11.4326	0.59485	2	6.5	6.5	42
GR 6078	DEU	130	DEU271	10	34.4857	13.2627	0.697473	3.5	6	5	43
GR 6079	DEU	130	DEU271	10	40.9397	20.4418	0.6447	3.5	8	6.5	41.5
GR 6080	DEU	130	DEU271	8	24.9325	11.9714	0.587582	3	6	5	42
GR 6081	DEU	130	DEU271	10	31.9131	17.5223	0.652209	3	5	5	42.5
GR 6082	DEU	130	DEU271	10	26.8321	18.6553	0.566009	3	7	6	42.5
GR 6083	DEU	130	DEU271	10	34.1235	12.5409	0.5377	2.5	6	6	43
GR 6084	DEU	130	DEU271	10	41.5735	23.3313	0.647118	2.5	3.5	3.5	45
GR 6085	DEU	130	DEU271	10	30.7422	15.7966	0.747156	3	7	6	42.5
GR 6086	DEU	130	DEU271	8	33.0683	15.1252	0.618968	3	7.5	6	42.5
GR 6087	DEU	100	DEU271	10	41.0761	20.7651	0.677452	3	7	6.5	42.5
GR 6088	DEU	130	DEU271	9	28.316	18.0854	0.739744	3	7	6	42.5
GR 6103	DEU	130	DEU271	10	52.5145	10.2621	0.795027	3.5	9	6.5	41
GR 6104	DEU	130	DEU271	9	45.896	21.1804	0.511352	3.5	7.5	6	43
GR 6829	DEU	130	DEU271	10	46.0483	19.311	0.731439	3	7.5	6	42
GR 9845	DEU	100	DEU271	10	24.8643	12.3014	0.594855	3	6	3.5	41.5
GR 9846	DEU	100	DEU271	10	18.4017	9.32671	0.6357	2.5	7	6	42
GR 9947	DEU	100	DEU271	9	28.3944	12.4207	0.56015	2.5	6	3.5	41.5
GR 9990	DEU	100	DEU271	10	27.4814	15.6686	0.601021	3.5	6.5	4	41.5
GR 7497	FRA	130	DEU271	10	33.2424	18.5392	0.5605	3	7.5	5.5	41.5
GR 7498	FRA	120	DEU271	10	31.2042	15.7528	0.58598	3	7	3.5	41.5
GR 6162	HRV	100	DEU271	10	40.0215	23.6765	0.555873	3.5	6.5	6	42.5
GR 6164	HRV	100	DEU271	10	30.0558	16.7929	0.548889	3	6.5	5	41.5
GR 6261	HRV	130	DEU271	9	28.1795	13.9871	0.7218	4	6	5	42
GR 6262	HRV	130	DEU271	10	26.7086	16.9126	0.591818	3	6	5.5	42
GR 6263	HRV	130	DEU271	10	40.6815	22.3852	0.594175	4.5	6.5	6	41
GR 6264	HRV	130	DEU271	9	27.8237	8.98692	0.649909	3.5	7	5.5	42.5
GR 6265	HRV	130	DEU271	10	26.9302	15.5844	0.706964	3	6.5	5.5	42.5
GR 6266	HRV	130	DEU271	10	29.5522	12.9002	0.451	4.5	6.5	5.5	41.5
GR 6267	HRV	130	DEU271	9	21.2542	8.05223	0.513801	4	6	4.5	41.5
GR 6268	HRV	130	DEU271	10	28.0359	9.39945	0.579444	4	6	4.5	41
GR 6269	HRV	130	DEU271	10	36.3084	12.5222	0.592498	3	6	5	41.5
GR 6270	HRV	130	DEU271	9	33.4795	14.5851	0.570344	4	6	5.5	42
GR 6271	HRV	120	DEU271	10	30.2503	26.7961	0.416291	2.5	5	4	41.5
GR 6272	HRV	130	DEU271	10	33.3353	15.0156	0.474778	4.5	5	4	41.5
GR 6715	HRV	130	DEU271	9	49.061	23.2531	0.437757	4.5	6	5.5	41.5
GR 11945	IRL	130	DEU271	9	52.7175	19.534	0.588531	2	5.5	5	46.5
GR 11948	IRL	130	DEU271	10	51.7359	22.8159	0.586536	3	7	6	42.5
GR 11958	IRL	130	DEU271	10	46.7316	20.9838	0.581227	3	7	5.5	42
GR 12128	IRL	100	DEU271	10	51.6349	16.0146	0.5546	2.5	5.5	4	43
GR 12129	IRL	130	DEU271	10	35.2762	20.5748	0.623727	4	7	5.5	41.5
GR 12130	IRL	130	DEU271	10	31.3001	16.3742	0.762309	2.5	6	5	50.5
GR 12131	IRL	120	DEU271	10	51.6576	18.2384	0.555	3	6	5	42.5
GR 2137	POL	120	DEU271	10	26.8837	16.7097	0.807709	2.5	5.5	4.5	42.5
GR 5805	POL	100	DEU271	8	37.4533	12.8538	0.650044	3	5	4	48
GR 1723	RUS	100	DEU271	10	19.9248	10.1827	0.542064	3	5.5	3.5	47
GR 1982	RUS	300	DEU271	10	44.1225	19.7921	0.682773	4.5	7.5	6	42.5
GR 2088	SVK	100	DEU271	9	27.6331	14.3642	0.640091	2.5	6	4.5	43
GR 2090	SVK	100	DEU271	10	41.838	15.6143	0.650597	3	6.5	5	42.5
GR 2091	SVK	100	DEU271	9	29.2004	11.5444	0.578897	3	6.5	4.5	43
GR 2092	SVK	100	DEU271	10	21.0574	8.14468	0.608028	3	8.5	5.5	41
GR 2094	SVK	100	DEU271	10	25.2368	9.83792	0.7491	5.5	6	4.5	44
GR 2096	SVK	100	DEU271	10	29.999	15.7702	0.731745	3	6	4	41.5
GR 2098	SVK	100	DEU271	9	34.2623	13.3481	0.553993	3.5	7.5	6	41.5
GR 1709	UKR	100	DEU271	10	40.693	19.8577	0.645595	3.5	7	5.5	42
GR13010/Cosmolit		500	DEU271/Saatzucht Steinach	10	50.2256	17.8084	0.653334	3.5	8.5	5.5	41.5
Cosmopolitan		500	Saatzucht Steinach	9	71.4773	17.9828	0.600625	2.5	8	6	42
KVII01/2011		400	Saatzucht Steinach	9	49.947	23.6496	0.779019	6	8	6.5	41.5
KVII03/2010		400	Saatzucht Steinach	8	70.2866	15.2024	0.640144	2.5	8	6.5	42.5
KVII13/2014		400	Saatzucht Steinach	10	52.2628	17.9918	0.666709	3	9	6	41.5

## Sheet: Lolium perenne
Accession	Country of Origin	Biostatus	Genebank/breeder	Plant number [n]	Seed retention field [%] mean	Seed retention field [%] SD	Yield per spike [g]	Rust [1-9]	Biomass [1-9]	Plant vigour after winter [1-9]	Heading [days]
14G2000326	CSK	100	CZE082	7	83.2559	11.7851	0.169718	7	5	3.5	51.5
14G2000505	CZE	100	CZE082	9	57.4374	13.1299	0.11353	7	6	5	49
14G2000546	CZE	100	CZE082	6	49.6631	17.9774	0.0904241	8	6	5	47
AberDart	GBR	500	IBERS, Aberystwyth University	10	29.7428	9.07611	0.236768	6.5	7	4	42.5
ABY-Ba 10011	GBR	120	GBR016	10	48.2497	11.3255	0.152251	5	5.5	5	54.5
ABY-Ba 10016	GBR	120	GBR016	10	31.8141	8.35355	0.193065	7	6	5	42
ABY-Ba 10103	NOR	120	GBR016	8	57.5844	21.7199	0.200933	7	5.5	3.5	47.5
ABY-Ba 10112	NOR	120	GBR016	8	75.6054	14.1283	0.217318	2.5	5	4.5	45
ABY-Ba 10113	NOR	120	GBR016	10	16.5125	3.97201	0.245414	8	7	5.5	40.5
ABY-Ba 10115	IRL	120	GBR016	9	44.5492	17.362	0.151437	5.5	6	5	42
ABY-Ba 10129	IRL	120	GBR016	10	52.611	18.1402	0.175398	8.5	6.5	5.5	42.5
ABY-Ba 10178	IRL	120	GBR016	10	28.1063	19.3378	0.132565	8.5	6.5	5.5	38.5
ABY-Ba 10997	AUT	120	GBR016	10	33.528	20.904	0.197851	9	5.5	4.5	40
ABY-Ba 11138	GBR	120	GBR016	10	36.0624	13.5687	0.252344	8.5	5.5	4.5	38
ABY-Ba 11154	GBR	120	GBR016	9	61.2519	18.6856	0.174364	6	5.5	3.5	44.5
ABY-Ba 11310	HUN	100	GBR016	9	66.5946	15.3453	0.107083	5.5	5.5	5.5	46.5
ABY-Ba 11311	HUN	100	GBR016	9	45.556	7.96933	0.310312	3.5	5.5	5	45
ABY-Ba 11428	POL	120	GBR016					5.5	5.5	4.5	54
ABY-Ba 11887	SVK	120	GBR016	8	24.8278	11.9631	0.0899309	9	5.5	5	36
ABY-Ba 11923	ITA	100	GBR016	9	74.0584	16.0889	0.14596	7.5	6	6	39
ABY-Ba 11934	FRA	100	GBR016	10	41.1897	14.5424	0.184339	5.5	5	6	41.5
ABY-Ba 12143	GBR	120	GBR016	5	43.7669	23.2899	0.0973779	9	6	5.5	47.5
ABY-Ba 12960	GRC	100	GBR016	9	65.5777	14.821	0.127082	8	5	5.5	40
ABY-Ba 13104	PRT	100	GBR016	10	42.8799	11.7933	0.230184	5	6	7	43
ABY-Ba 13132	PRT	100	GBR016	8	73.4678	25.5177	0.166375	4.5	3.5	4.5	42
ABY-Ba 13445	ITA	100	GBR016	10	23.9241	15.9007	0.247204	7.5	8	7	38
ABY-Ba 13458	ITA	120	GBR016	10	16.6941	7.89978	0.136956	9	6	7.5	21
ABY-Ba 13463	ITA	100	GBR016	9	67.2295	21.4275	0.151685	7	7	6.5	44.5
ABY-Ba 13696	ESP	120	GBR016	10	28.711	13.0095	0.247807	8	7	6.5	40.5
ABY-Ba 13709	ESP	100	GBR016	10	57.5806	9.99393	0.228372	5.5	5	5	45
ABY-Ba 13736	ESP	120	GBR016	5	48.3009	14.9951	0.0999447	6.5	5.5	4.5	47.5
ABY-Ba 13874	ESP	120	GBR016	8	54.5879	19.6031	0.195037	5	6.5	4.5	47
ABY-Ba 8318	TUR	100	GBR016	8	69.7605	10.389	0.178669	5.5	4.5	3.5	45
ABY-Ba 8590	ITA	120	GBR016	9	24.6238	13.1102	0.0706104	9	5.5	6	22.5
ABY-Ba 8591	ITA	120	GBR016	8	11.5781	4.64908	0.13747	5.5	7	6	36.5
ABY-Ba 8617	ITA	120	GBR016	10	33.0827	22.7071	0.211531	7.5	7	5.5	39
ABY-Ba 9072	LUX	120	GBR016	10	17.9653	15.659	0.155845	6	6.5	5.5	39.5
ABY-Ba 9123	TUR	100	GBR016	10	41.574	17.463	0.332119	4.5	5	5.5	48.5
ABY-Ba 9126	TUR	100	GBR016	10	46.6588	8.46711	0.185027	8	6	6.5	48.5
ABY-Ba 9151	TUR	120	GBR016	10	45.6472	19.215	0.178388	4.5	5.5	5	44
ABY-Ba 9792	GBR	100	GBR016	10	47.4913	15.4702	0.305173	5.5	6	5	38.5
ABY-Ba 9805	GBR	120	GBR016	10	37.5227	21.5951	0.202486	4	7	6	42.5
ABY-Ba 9813	GBR	120	GBR016	10	50.8729	15.5903	0.155784	7.5	6	5	41
ABY-Ba 9834	GBR	100	GBR016	10	57.2873	19.0137	0.180937	5	6	5	44
ABY-Ba 9999	GBR	120	GBR016	7	64.2522	13.1451	0.0777905	6	5.5	5	51
CGN23734	NLD	100	NLD037	10	38.725	14.7453	0.199162	5.5	6.5	6	42.5
CGN23741	NLD	100	NLD037	9	47.8346	25.485	0.176097	3	6.5	6	45
Coletta	DEU	500	Saatzucht Steinach	9	54.6279	19.1092	0.117052	3.5	5	5	48.5
EST3002	EST		EST019	9	62.4922	20.6147	0.275067	5.5	7	6	49
EST965	EST	100	EST019	10	50.0354	6.89744	0.223221	7.5	6	5.5	47
Ferris		500	Saatzucht Steinach	8	31.0069	10.398	0.208206	6	7	7	36.5
FR 2693	FRA	110	FRA001	10	33.0882	14.1048	0.163072	7	5.5	5	41.5
FR 2714	FRA	110	FRA001	10	44.3188	18.9671	0.21788	6.5	6	6	40.5
FR 2743	FRA	110	FRA001	10	38.0309	23.8978	0.208156	5.5	6	6	41
FR 2748	FRA	110	FRA001	10	29.4492	10.97	0.220819	6	7	7	39.5
FR 2756	FRA	110	FRA001	10	21.2094	14.5955	0.176754	6	7	6	38
FR 2839	FRA	110	FRA001	9	53.6407	18.6861	0.224041	6.5	7.5	6	43
FR 2846	FRA	110	FRA001	10	50.1768	15.6856	0.252466	7	8	6	41.5
FR 2857	FRA	110	FRA001	9	20.3396	9.66183	0.194501	7.5	6.5	7	38.5
FR 2867	FRA	110	FRA001	9	57.4257	22.6883	0.18609	5.5	8	6.5	39.5
FR 2869	FRA	110	FRA001	10	41.8829	23.2946	0.153075	7	7	6.5	41.5
FR 2879	FRA	110	FRA001	8	34.9228	18.5062	0.13672	7	5.5	5	39
FR 2897	FRA	110	FRA001	6	43.7064	18.7294	0.213373	5.5	6.5	5	44
FR 2931	FRA	110	FRA001	9	50.9877	15.6871	0.112977	5.5	6.5	6	51
FR 2936	FRA	110	FRA001	10	43.696	10.5217	0.0828209	6.5	6.5	6.5	51.5
FR 2955	FRA	110	FRA001	6	93.7449	5.69828	0.0584267	7	4.5	4	41.5
FR 2982	FRA	110	FRA001	10	15.3124	10.2812	0.142569	8.5	6	5.5	36.5
FR 2990	FRA	110	FRA001	9	35.4941	8.48828	0.139229	6	5.5	5	45
FR 3008	FRA	110	FRA001	9	48.6107	28.4766	0.103125	7	6	6	54.5
FR 3012	FRA	110	FRA001	9	25.6479	14.0323	0.159304	7.5	6.5	5.5	40
FR 3027	FRA	110	FRA001	9	52.0738	10.7057	0.126369	6	5	5.5	48.5
FR 3038	FRA	110	FRA001					5	5	4.5	49.5
FR 3063	FRA	110	FRA001	10	61.5402	17.8703	0.143345	7.5	5.5	4.5	47
FR 3078	FRA	110	FRA001	10	24.2262	14.1684	0.215147	4.5	7	7.5	40.5
FR 3083	FRA	110	FRA001	9	36.6095	21.036	0.224676	8.5	6	5	42
FR 3198	FRA	110	FRA001	10	44.956	19.9528	0.190303	6.5	5	4.5	44.5
FR 3210	FRA	110	FRA001	9	49.1682	33.4297	0.215897	4.5	6.5	6.5	39.5
FR 3224	FRA	110	FRA001	10	53.3576	22.1218	0.205152	7	5	4	39.5
GR 12014	IRL	130	DEU271	8	57.0002	14.6495	0.126395	6	6	6	46.5
GR 12038	IRL	130	DEU271	10	52.3705	16.9195	0.175607	5	7.5	6.5	45
GR 12041	IRL	130	DEU271	9	37.4098	13.4055	0.195472	6	7	7	42.5
GR 12049	IRL	130	DEU271	10	49.808	13.7511	0.20281	7.5	7	7	44
GR 12050	IRL	130	DEU271	9	33.6043	18.7822	0.208431	6.5	6.5	5	41
GR 12051	IRL	130	DEU271	10	24.2814	14.1425	0.255313	6.5	6.5	6	37
GR 12053	IRL	130	DEU271	9	52.2352	27.8813	0.187991	6	7	6.5	44.5
GR 12054	IRL	130	DEU271	10	35.8474	10.9958	0.245799	5	7	6	41.5
GR 12182/Lipresso	DEU	500	DEU271/Deutsche Saatveredelung	10	18.7594	11.394	0.182612	6	7.5	7	39
GR 12298	IRL	130	DEU271	9	48.1034	12.0052	0.200568	6.5	7.5	6	42
GR 12303	IRL	130	DEU271	7	62.5137	15.1715	0.0885494	2.5	6	5.5	48.5
GR 12311	IRL	130	DEU271	10	46.8872	18.2844	0.188583	5	7.5	6.5	44
GR 12317	IRL	130	DEU271	7	44.2359	18.2822	0.261793	3.5	6	5	42
GR 12319	IRL	100	DEU271	9	41.2119	15.2954	0.209391	6	7	6.5	42.5
GR 12320	IRL	120	DEU271	8	48.2086	18.2498	0.161542	5	6.5	5.5	43
GR 12324	IRL	130	DEU271	9	56.8148	27.2779	0.194309	5.5	6.5	5.5	45
GR 12327	IRL	120	DEU271	9	45.1094	15.3383	0.181504	7	5	5	43
GR 12328	IRL	120	DEU271	10	56.5723	21.4093	0.187254	5.5	6.5	5	45
GR 12391	DEU	120	DEU271	10	35.3206	8.28922	0.163836	8	6	5	40.5
GR 12499	DEU	120	DEU271	7	56.2533	24.9923	0.146711	7.5	7	6	46
GR 12652	DEU	120	DEU271	10	46.0081	13.0105	0.21918	6	7	5.5	41.5
GR 13014/Ivana	DEU	500	DEU271/Bayerische Pflanzenzuchtgesell- schaft	10	14.8542	7.61799	0.165599	5.5	6.5	7	25.5
GR 2692	DEU	100	DEU271					6	6	6.5	58
GR 2767/Fennema	DEU	500	DEU271/Norddeutsche Pflanzenzucht	10	46.0205	16.8797	0.269394	6	6.5	5.5	45.5
GR 2859	DEU	100	DEU271	10	60.9225	18.7435	0.164084	6.5	6	5.5	47.5
GR 3122	RUS	300	DEU271	10	50.6065	16.3455	0.216178	7.5	6.5	5	47
GR 3236/Vigor	BEL	500	DEU271/Rijksstation voor Plantenveredeling	9	57.8004	16.471	0.0851715	4.5	5.5	6	58
GR 3244	DEU	100	DEU271	8	51.2941	9.79346	0.13211	7	6	5.5	49
GR 3252	DEU	100	DEU271	10	27.3303	11.4687	0.282389	5.5	7.5	6	40
GR 3283	DEU	100	DEU271	10	45.2225	15.8846	0.249584	6.5	6.5	5.5	42
GR 3300	DEU	100	DEU271	10	43.9484	12.216	0.251158	4.5	6	5.5	41.5
GR 3316	DEU	100	DEU271	5	50.719	27.3426	0.153454	6.5	6	5	49.5
GR 3318	DEU	100	DEU271	9	55.9527	20.328	0.182104	4.5	6.5	5	47
GR 3319	DEU	100	DEU271	8	52.7018	17.3831	0.150185	6.5	6	4.5	45.5
GR 3321	DEU	100	DEU271	10	28.8917	16.3534	0.293636	5	6	5	41
GR 3327	DEU	100	DEU271	10	58.9925	23.2004	0.123042	5	5	5	51
GR 3350	DEU	100	DEU271	9	50.2122	11.9925	0.161915	4.5	6	5	42.5
GR 3376	POL	100	DEU271	9	64.2802	19.4561	0.214895	3.5	6.5	5.5	46
GR 3403	DEU	130	DEU271	10	32.3804	18.8727	0.212908	5	5	3.5	42.5
GR 3422	DEU	130	DEU271	9	55.1612	18.9075	0.140237	5.5	5.5	5	51
GR 3439	DEU	130	DEU271	6	42.7388	16.0582	0.216107	4.5	6	5	44.5
GR 3469	DEU	100	DEU271	5	67.3781	23.38	0.0786934	4.5	5	5.5	51
GR 3477	DEU	130	DEU271	10	32.5616	18.7067	0.217561	6	7	6	48.5
GR 3494	CZE	100	DEU271	7	45.4144	23.721	0.200923	8	6.5	5.5	47.5
GR 3511	CZE	100	DEU271	10	78.2194	15.8732	0.142521	7.5	5.5	4.5	51
GR 3512	SVK	100	DEU271	8	82.6558	12.504	0.0710017	5	6	5.5	46
GR 3517	SVK	100	DEU271	10	37.2278	14.0202	0.189211	7	7	5.5	48.5
GR 3521	DEU	120	DEU271					5.5	5	3.5	54.5
GR 3530	DEU	100	DEU271	7	70.8094	12.9144	0.0710823	5	5.5	5.5	56.5
GR 3554	DEU	100	DEU271	5	36.6725	18.5554	0.0960056	8	6	5	50
GR 5028	DEU	100	DEU271	10	65.1201	20.2922	0.117845	7.5	6	5.5	47
GR 5029	DEU	100	DEU271	8	61.9968	12.2352	0.0720137	6.5	6	5.5	59.5
GR 5030	DEU	100	DEU271	7	57.9875	22.7731	0.122866	8	5.5	5	49
GR 5032	DEU	100	DEU271	9	50.9573	18.8457	0.128224	7	6.5	5.5	45
GR 5035	DEU	100	DEU271					6	5	5	55
GR 5036	DEU	100	DEU271	5	40.2057	17.1125	0.126073	5	6.5	5	53
GR 5038	DEU	100	DEU271					7	5	4.5	52.5
GR 5039	DEU	100	DEU271	8	54.0182	9.32787	0.167286	4.5	6	6	53
GR 5040	DEU	130	DEU271	7	74.1343	10.3665	0.111048	5	6	5	52.5
GR 5041	DEU	130	DEU271					3.5	6	5	60
GR 5042	DEU	100	DEU271	9	23.0006	15.368	0.0912031	7	6	6	28.5
GR 5043	DEU	100	DEU271	7	58.2101	20.0577	0.142121	5	6	5	52
GR 5044	DEU	100	DEU271	6	65.8357	14.1731	0.0866527	4	5	5	53
GR 5091	DEU	130	DEU271	7	47.7535	23.9572	0.175648	5.5	6.5	5.5	47.5
GR 5093	DEU	130	DEU271	10	36.0747	18.2724	0.245307	6.5	6.5	5.5	41
GR 5102	DEU	130	DEU271	7	63.9172	20.2521	0.196463	6	5	5	44.5
GR 5106	DEU	130	DEU271	8	48.2507	17.2996	0.211164	6.5	6.5	6	41.5
GR 5111	DEU	130	DEU271	9	34.5244	15.0743	0.291115	7	6	4.5	42
GR 5279/Aurora	GBR	500	DEU271/Barenbrug BV	8	27.9819	17.168	0.121845	8	6.5	7	25
GR 5410	DEU	100	DEU271	10	45.9041	16.188	0.225381	5.5	5.5	5	45.5
GR 5435	IRN	100	DEU271	9	65.2754	14.7783	0.226102	5	6	4.5	45.5
GR 5559	ROM	120	DEU271	10	62.4807	13.131	0.189916	4.5	5.5	5	45.5
GR 5560	ROM	100	DEU271	10	62.2619	21.0163	0.252788	5.5	6	5	47
GR 5561	ROM	130	DEU271	10	54.567	19.185	0.212695	4	5.5	5	45
GR 5565	ROM	130	DEU271	10	63.8457	11.5248	0.180041	6	6	5	49
GR 5569	ROM	130	DEU271	9	45.6993	12.8822	0.152484	4	6	6	46
GR 5570	ROM	130	DEU271	10	60.1615	16.7745	0.207867	6	5.5	5.5	45
GR 5577	ROM	130	DEU271	10	29.872	8.83244	0.242323	6	6	4.5	45
GR 5579	ROM	130	DEU271	10	61.8472	12.8348	0.241423	6.5	5	4.5	47.5
GR 5586	ROM	130	DEU271	10	56.0372	13.1234	0.217252	5	6	5	45
GR 5587	ROM	130	DEU271	9	50.4208	12.6513	0.2147	5	5	5	45
GR 5588	ROM	120	DEU271	10	57.4634	15.2381	0.203732	6.5	5	4.5	44.5
GR 5595	ROM	130	DEU271	10	59.7561	11.4762	0.245968	6	6	5	45
GR 5597	ROM	130	DEU271	10	41.2969	17.854	0.350639	5	5.5	4	41.5
GR 5600	ROM	100	DEU271	9	40.6892	15.4579	0.249455	6	5.5	4.5	40.5
GR 5603	ROM	120	DEU271	9	27.464	9.98499	0.258759	5.5	6	3.5	42
GR 5604	ROM	120	DEU271	10	49.4137	19.1882	0.215763	5.5	6.5	5	41.5
GR 5607	ROM	130	DEU271	10	34.4422	16.6193	0.212337	5	5.5	3	40.5
GR 5611	ROM	100	DEU271	8	65.8537	19.0078	0.133777	4.5	5	5	51
GR 5620	ROM	100	DEU271	10	65.1675	13.1474	0.323073	6	5.5	5	48
GR 5621	ROM	120	DEU271	7	41.557	13.514	0.149696	7	6	5	47
GR 5623	ROM	130	DEU271	8	57.7425	12.1408	0.404326	5.5	6	6	48.5
GR 5625	ROM	120	DEU271	8	55.8195	14.3239	0.25231	4.5	5	5	51.5
GR 5626	ROM	100	DEU271	10	74.9152	15.4705	0.146049	5	6	5	51
GR 5627	ROM	120	DEU271	6	62.7941	10.6871	0.162427	4.5	5	4	51.5
GR 5628	ROM	130	DEU271	6	48.8473	23.7896	0.137913	7	5	5.5	50.5
GR 5629	ROM	130	DEU271	7	58.6936	24.0048	0.19844	5.5	6	5	47
GR 5631	ROM	120	DEU271	9	49.4244	17.3191	0.190777	5	6.5	5.5	47
GR 5838	POL	120	DEU271	8	56.3697	17.1819	0.162016	5	7	5.5	48.5
GR 5841	POL	100	DEU271	10	43.3076	19.4887	0.147118	4	6	6	51
GR 5847	POL	120	DEU271	8	45.6985	15.6327	0.166485	4	6.5	5	45
GR 5850	POL	100	DEU271	9	48.2905	20.7398	0.242089	4	6	6	45.5
GR 5852	POL	120	DEU271	8	43.5912	9.78307	0.284942	4	6.5	5.5	47
GR 5862	POL	120	DEU271	10	39.2763	13.4871	0.277894	7.5	6	5	42.5
GR 5866	POL	120	DEU271	7	61.7991	13.0534	0.109041	3.5	6	5	51
GR 5868	POL	120	DEU271	10	58.7711	22.1216	0.158935	4	6	3.5	50.5
GR 5870	POL	130	DEU271					6.5	5.5	5	51
GR 5871	POL	120	DEU271	9	37.9212	19.3178	0.237765	5.5	6	5	43.5
GR 6021	DEU	130	DEU271	9	50.3226	11.3471	0.080252	6.5	5	4.5	51
GR 6031	DEU	130	DEU271					6.5	5	5	57
GR 6303	HRV	120	DEU271	8	35.4859	7.62202	0.188272	6.5	5	3.5	42
GR 6305	DEU	100	DEU271	5	69.9886	21.8278	0.087303	5	5.5	5.5	54.5
GR 6306	HRV	120	DEU271	10	70.9035	15.3148	0.129387	9	5.5	5	41.5
GR 6307	HRV	120	DEU271	8	67.5967	19.9314	0.207094	5	5.5	4.5	45
GR 6309	HRV	130	DEU271					4	6	5.5	35
GR 6335	HRV	130	DEU271	10	17.4249	13.6306	0.299399	5.5	7.5	6	38
GR 6339	HRV	130	DEU271	9	32.4312	17.0055	0.193973	6	6.5	6	38
GR 6342	HRV	130	DEU271	10	34.8757	26.961	0.203817	5.5	6.5	6	41
GR 6346	HRV	130	DEU271	10	29.3104	14.911	0.132503	8.5	5.5	4.5	31
GR 6349	HRV	120	DEU271	9	49.3135	14.463	0.155452	6.5	4.5	3.5	41
GR 6365	ROM	130	DEU271	9	63.2368	10.6359	0.102132	5.5	5	5	49
GR 6368	ROM	130	DEU271	8	58.0612	18.6592	0.172712	6	5.5	3.5	42.5
GR 6369	ROM	130	DEU271	9	61.3366	16.6796	0.231972	5.5	5.5	5	44.5
GR 6370	ROM	120	DEU271	9	47.7225	28.6858	0.224375	6	6	5	45
GR 6371	ROM	130	DEU271	10	38.8269	10.7201	0.238832	4.5	5.5	5	44
GR 6380	HRV	130	DEU271	7	77.1517	18.7779	0.136768	6.5	4.5	3	51
GR 6383	HRV	120	DEU271	10	59.5777	14.0148	0.156987	5.5	5.5	4	49
GR 6384	HRV	120	DEU271	10	54.833	18.2002	0.171136	6.5	6	6	49
GR 6385	HRV	300	DEU271	8	49.9613	13.49	0.199224	5.5	5.5	3	44
GR 6386	HRV	120	DEU271	10	60.6049	23.3247	0.139757	7	6	5.5	46.5
GR 6389	HRV	130	DEU271	7	53.5874	15.6423	0.116678	5	6	6	47
GR 6391	HRV	130	DEU271	9	56.2946	14.5597	0.228229	7	5	5	47
GR 6394	HRV	130	DEU271	10	58.2017	22.9387	0.242733	5	6	4	45
GR 6562	BGR	120	DEU271	10	27.6671	11.8185	0.260647	5	6	4.5	37.5
GR 6568	BGR	130	DEU271	6	78.9725	14.5517	0.197839	4	5.5	3.5	45
GR 6569	BGR	130	DEU271	10	68.9162	13.6044	0.233225	5	4.5	3.5	44.5
GR 6578	BGR	130	DEU271	10	67.3201	15.5143	0.226965	4	5.5	4.5	43
GR 6585	BGR	130	DEU271	10	60.8287	14.7254	0.241052	4.5	5.5	5.5	43
GR 6587	BGR	120	DEU271					8	5	5	47
GR 6590	BGR	130	DEU271	6	57.6368	17.4926	0.19142	3.5	6	4	45
GR 6595	BGR	120	DEU271	7	76.7296	12.9287	0.198297	7.5	5	4.5	45
GR 6598	BGR	130	DEU271	9	70.5664	11.274	0.162033	4	6	5	45
GR 6600	BGR	130	DEU271	9	65.2428	18.0103	0.193059	6	5.5	4.5	45
GR 6608	BGR	130	DEU271	9	63.4143	8.22944	0.160746	7.5	5	4.5	48
GR 6720	BGR	130	DEU271	8	21.401	7.4116	0.175886	7	6	5.5	38.5
GR 6724	BGR	130	DEU271	10	42.6056	20.2308	0.219244	6	5.5	5.5	42
GR 6835	DEU	100	DEU271	7	47.8312	8.59419	0.0946817	6.5	6	5	51
GR 6876	ESP	100	DEU271	10	36.6234	17.3186	0.213446	7.5	5.5	4.5	34.5
GR 6882	ESP	120	DEU271	9	42.6115	32.1212	0.191421	4.5	6	5.5	45
GR 6889	ESP	100	DEU271	9	37.2715	19.5534	0.266854	3.5	6.5	5.5	44.5
GR 6911	ESP	100	DEU271	10	72.9576	23.5377	0.232057	5.5	4.5	4	44.5
GR 6972	BGR	130	DEU271	10	17.1158	7.32798	0.161278	6.5	5.5	4.5	33
GR 6990	ESP	130	DEU271	9	46.7928	18.1568	0.134174	5.5	6.5	6.5	50
GR 6991	ESP	130	DEU271	6	44.1838	13.2764	0.254752	6.5	6.5	5	43.5
GR 7004	ESP	120	DEU271	10	40.3294	28.2357	0.224654	7	5	4	42.5
GR 7393	ESP	100	DEU271	10	73.2375	12.1013	0.236694	1.5	6	6.5	46.5
GR 7455	FRA	100	DEU271	10	46.6343	24.3752	0.2008	6	5	5	39
GR 7456	FRA	100	DEU271	10	75.4173	13.8126	0.287646	6	4.5	4.5	41
GR 7457	FRA	120	DEU271	10	77.4826	13.8833	0.184585	7.5	5	4.5	39.5
GR 7459	FRA	130	DEU271	10	16.8194	7.89053	0.177948	8	6.5	6.5	30.5
GR 7460	FRA	100	DEU271	10	46.6437	11.3384	0.236516	6.5	4	4	41.5
GR 7462	FRA	100	DEU271	10	42.1094	17.0985	0.286658	7	4.5	3	42.5
GR 7463	FRA	100	DEU271	10	21.8541	10.8699	0.179276	8.5	4.5	4.5	33.5
GR 7464	FRA	130	DEU271	10	35.7834	22.2682	0.171511	7	4.5	5.5	35.5
GR 7465	FRA	100	DEU271	10	60.5069	20.2776	0.293059	6.5	5	4	43
GR 7528	DEU	100	DEU271	7	77.008	9.72596	0.0693362	6.5	5.5	5.5	52.5
GR 7617	DEU	100	DEU271	9	45.2856	17.3827	0.158028	6	6.5	5.5	42
GR 7619	DEU	100	DEU271	9	31.403	15.1682	0.283923	7.5	6.5	5	41.5
GR 7638	DEU	100	DEU271	8	53.8677	10.9419	0.139207	7.5	5.5	4.5	45
GR 7654	DEU	100	DEU271	10	38.524	22.4088	0.242382	6	6	5.5	42.5
GR 7663	DEU	100	DEU271	8	54.8637	21.77	0.116299	6	6	5.5	49
GR 7696	DEU	100	DEU271	7	44.5916	13.2915	0.126954	7	4.5	4	50.5
GR 7747	DEU	100	DEU271	9	48.0022	9.56695	0.107732	6.5	6	5.5	49
GR 7871	DEU	100	DEU271	10	44.147	16.3223	0.190968	7.5	5	3.5	41.5
GR 7878	DEU	100	DEU271	10	44.8196	18.1574	0.239354	6	5	4.5	42
GR 7879	DEU	100	DEU271	10	67.0492	10.6803	0.0651003	5.5	4.5	3.5	49.5
GR 7898	DEU	100	DEU271	6	82.0167	10.2013	0.0682234	6.5	5	5	56
GR 7970	DEU	100	DEU271	6	58.6159	12.9187	0.0878686	8.5	5.5	5	50.5
GR 7982	DEU	100	DEU271	6	59.8322	20.1138	0.0986322	8.5	6	6	49
GR 7991	DEU	100	DEU271	9	41.051	21.9312	0.144734	8.5	6.5	5	41
GR 7998	DEU	100	DEU271					6	6	5.5	49
GR 8155	DEU	100	DEU271	6	48.8667	17.2936	0.143466	7	5.5	6	47
GR 8329	DEU	100	DEU271	6	59.7882	7.99298	0.106791	8	6	6	50.5
GR 8486	TUR	100	DEU271	10	53.417	16.3189	0.333014	6.5	7	5.5	42.5
GR 8494	TUR	100	DEU271	10	54.4351	25.9934	0.270667	5.5	6	5.5	44
GR 8504	GRC	100	DEU271	10	55.0466	16.404	0.190649	5.5	6.5	5	46.5
GR 8524	GRC	100	DEU271	10	48.334	24.0911	0.174201	6.5	6.5	6	43
GR 8531	TUR	100	DEU271	6	54.7513	18.0147	0.158277	6.5	5.5	3	45
GR 8543	TUR	100	DEU271	8	60.1519	16.4846	0.177054	7	6	5.5	46
GR 8545	GRC	100	DEU271	9	43.2267	14.457	0.21135	5	6.5	5	45
GR 8636	DEU	100	DEU271	6	60.2029	14.3096	0.0639402	7	5.5	5	50.5
GR 8882	DEU	100	DEU271					5.5	5	5	55.5
GR 8901	DEU	100	DEU271	6	86.6588	19.8962	0.0832419	5.5	5	5	57.5
GR 8956	DEU	100	DEU271	10	33.9928	11.262	0.177959	8.5	7.5	5.5	40
GR 9524	DEU	100	DEU271	6	70.6928	24.5239	0.106475	8	6	5.5	49
GUMP-LP00441	AUT		AUT060	10	11.8436	9.45422	0.181905	6.5	5.5	5	33.5
ILVO6437	BEL	120	BEL094	10	45.1189	10.432	0.177919	3.5	7.5	6	46
Jordan 12		400	Saatzucht Steinach	10	34.2306	10.4698	0.164611	7	8.5	6.5	42
LZI-3284	LTU		LTU001	9	57.9297	12.8312	0.266292	5	6	4	48
LZI-3392	RUS		LTU001	7	70.3915	17.7967	0.150647	5	6	5	54
LZI-3895	UKR		LTU001	10	78.0609	10.2498	0.221621	5	4.5	3.5	49
NGB14263	SWE	110	SWE054	9	63.0978	22.2126	0.143403	4.5	8	7	44.5
NGB1568	SWE	110	SWE054	10	69.1947	18.5374	0.226775	4.5	4.5	4	49
NGB4262	NOR	110	SWE054	9	62.2154	17.4445	0.239209	7	6	5	47
NGB4264	NOR	110	SWE054	6	36.806	9.97208	0.0924815	8.5	5	4.5	47.5
NGB4339	SWE	110	SWE054	10	39.8161	16.2789	0.146901	8	6.5	5	43
NGB4547	DNK	110	SWE054					5.5	5	4.5	55.5
NGB5040	DNK	110	SWE054	8	33.82	18.0914	0.160973	8.5	6	6	46.5
NGB8476	DNK	110	SWE054	10	35.596	18.0487	0.172343	7.5	7.5	6.5	40.5
Pyrus		500	Saatzucht Steinach	10	49.9506	11.7784	0.195948	2	5	4	45
RHZ110124	CHE	120	CHE002	10	20.1324	9.83054	0.123606	8.5	6	5.5	30
RVP 554	BEL	120	BEL094	7	49.5503	13.7979	0.122795	5	5.5	4.5	51
RVP 891	BEL	120	BEL094	10	36.2662	16.3829	0.176259	6.5	6.5	5.5	41.5
Scarletta		500	Saatzucht Steinach	10	30.4537	8.93337	0.268557	2	5	4.5	46
Senada		500	Saatzucht Steinach	9	67.6658	21.8154	0.0869884	5	6.5	6.5	59
SRBLP001	SRB	100	SRB062	10	71.9978	12.0756	0.187732	4	5	4.5	45
SRGB09709	SVN	100	SVN019	10	19.8559	14.7662	0.141926	6	5.5	7	21.5
ST 02/2008		400	Saatzucht Steinach	10	34.797	10.9244	0.218799	5	7.5	7	45
ST 36-2011		400	Saatzucht Steinach	9	59.4049	20.7272	0.14645	5	8	7	46
ST 42-2011		400	Saatzucht Steinach	10	25.1253	11.2673	0.235143	7	7	6.5	35.5
ST 43-2011		400	Saatzucht Steinach	9	29.0784	10.0789	0.261443	4.5	7.5	6.5	40
Syringa	DEU	500	Saatzucht Steinach	10	47.3095	11.6687	0.217202	4	5	4.5	42.5
